# Supplementary material for: Functional regeneration of the murine neuromuscular synapse relies on long-lasting morphological adaptations
Source: BMC Biol. 2022 Jul 8;20:158. doi: 10.1186/s12915-022-01358-4 (PMC9270767; doi:10.1186/s12915-022-01358-4)
Supplement: Supplementary file 6 — Additional file 6. Individual data values. [file 12915_2022_1358_MOESM6_ESM.xlsx]

## Sheet: Nerve transection morphology
Nerve transection NMJ morphology
Condition	LAL muscle	Nerve Terminal Area (μm2)	AChR Area (μm2)	Pre/Postsynaptic domains overlap (%)	tSC somas per NMJ	NMJs with SC at a 50 µm ratio
Control	1	513.568	556.661	72.9	2.358	25
	2	573.576	569.956	79.2	2.319	32.653
	3	587.081	599.763	73.3	2.146	14.286
	4	547.188	534.144	71.6	2.167	6.452
7 days post injury	1	71.286	476.252	8.612	1.991	54
	2	27.533	263.448	4	1.236	41.558
	3	61.709	252.156	14.237	1.656	50.746
30 days post injury	1	2.071	221.025	0.757	0.025	5
	2	4.937	194.19	1.424	0.22	20
	3	1.77	231.46	0.433	0.019	4.478
	4	4.037	379.56	0.826	0.152	14.925
		Figure 1e	Figure 1f	Figure 1g	Figure 1i	Figure 1j
			Postsynaptic domain morphology (% of total NMJs)			Fragmented postsynaptic domains
Condition	LAL muscle	Ectopic AChR aggregates (%)	Pretzel	Fragmented	Collapsed	F. Smooth	F. Blurred
Control	1	0	81.4815	18.5185	0	18.5185	0
	2	2.128	87.0968	12.9032	0	9.67742	3.22581
	3	0	40	60	0	50	10
	4	3.571	62.5	37.5	0	37.5	0
7 days post injury	1	9.091	85.7143	14.2857	0	11.4286	2.85714
	2	1.351	24	76	0	56	20
	3	0	50	2.5	47.5	0	2.5
30 days post injury	1	10.938	13.5135	83.7838	2.7027	10.8108	72.973
	2	56.79	18.5185	77.7778	3.7037	3.7037	74.0741
	3	35.789	0	88.8889	11.1111	0	88.8889
	4	3.077	25.641	56.4103	17.9487	0	56.4103
45 days post injury	1	30.435	0	88.3721	11.6279	0	88.3721
	2	63.636	0	60.8696	39.1304	0	60.8696
	3	36.923	2.63158	84.2105	13.1579	0	84.2105
60 days post injury	1	49.606	0	97.3684	2.63158	0	97.3684
	2	12.963	0	94.7368	5.26316	0	94.7368
	3	67.01	0	84.6154	15.3846	0	84.6154
90 days post injury	1	8.889	0	96.875	3.125	0	96.875
	2	26.531	11.5385	46.1538	42.3077	0	46.1538
	3	62.637	0	69.5652	30.4348	0	69.5652
		Figure 1d	Figure 5b			Figure 5c

## Sheet: Nerve crush morphology
Nerve crush NMJ morphology
Condition	LAL muscle	Nerve Terminal Perimeter (μm)	Nerve Terminal Area (μm2)	AChR Perimeter (μm)	AChR Area (μm2)	Endplate Diameter (μm)	Endplate Perimeter (μm)	Endplate Area (μm2)	"Compactness" (%)	"Overlap" (%)	tSC somas per NMJ	NMJs with tSC proyections	NMJs with SC at a 50 µm ratio
Control	1	316.847	513.568	273.996	556.661	53.41	138.151	1019.15	56.085	72.913	2.4659	33.333	37.037
	2	321.943	573.576	279.04	569.956	57.1	142.284	984.387	59.029	79.195	2.3193	22.581	41.935
	3	316.269	587.081	272.378	599.764	56.31	148.344	1070.69	56.404	73.319	2.1465	15	30
	4	292.349	547.189	260.715	534.145	54.58	136.385	922.8	58.432	71.554	2.1667	12.5	12.5
5 days post injury	1	19.544	13.278	204.937	357.849	38.77	103.587	614.784	58.018	2.922	1.9676	23.077	28.205
	2	9.527	5.787	221.739	342.689	41.66	107.276	612.426	56.639	0.926	1.9304	29.268	36.585
	3	6.784	8.498	206.945	420.626	42.7	110.695	685.11	61.916	1.077	2.4038	19.444	50
15 days post injury	1	259.985	483.587	232.154	405.473	46.33	121.616	724.173	56.501	56.098	1.3803	43.478	38.71
	2	258.129	298.157	253.512	374.08	48.06	120.835	745.84	50.671	67.115	2.7639	15.789	15.789
	3	247.101	161.862	260.194	524.63	53.89	136.634	945.536	55.898	68.152	1.6067	29.032	45.652
30 days post injury	1	240.938	345.664	218.853	351.584	46.16	118.084	681.275	51.268	71.069	1.9107	16.216	29.73
	2	311.257	404.723	296.324	479.889	49.26	132.803	1007.35	49.681	66.934	2.156	28.947	21.053
	3	228.464	304.148	215.495	312.882	45.14	120.891	711.014	44.926	67.094	2.0952	22.727	40.909
60 days post injury	1	267.049	291.584	248.969	367.009	46.35	119.054	736.107	50.571	68.462	2.2992	11.111	27.778
	2	312.008	459.168	288.539	494.745	49.87	184.412	1197.59	45.636	75.43	2.8368	13.889	19.444
	3	232.237	366.025	213.531	349.667	47.18	120.684	684.066	51.463	81.646	2.0353	27.907	60.465
90 days post injury	1	283.411	449.618	256.867	569.525	56.99	148.637	1033.39	55.69	64.439	2.9299	34.375	53.125
	2	223.985	430.148	187.318	422.066	48.34	122.93	706.605	59.6	73.8	1.7475	11.628	11.628
	3	233.594	465.229	214.564	462.555	52.55	131.234	870.677	53.148	71.867	2.375	30	25
		Figure 2c	Figure 2d	Figure 3a	Figure 2e	Figure 3d	Figure 3c	Figure 3b	Figure 3e	Figure 2f	Figure 2h	Figure 2i	Figure 2j
		Postsynaptic domain morphology (% of total NMJs)			Fragmented postsynaptic domains
Condition	LAL muscle	Pretzel	Fragmented	Collapsed	F. Smooth	F. Blurred
Control	1	81.4815	18.5185	0	18.5185	0
	2	87.0968	12.9032	0	9.67742	3.22581
	3	40	60	0	50	10
	4	62.5	37.5	0	37.5	0
5 days post injury	1	89.4737	2.63158	7.89474	2.63158	0
	2	84.6154	7.69231	7.69231	7.31707	0
	3	75	16.6667	8.33333	0	16.6667
15 days post injury	1	50	47.8261	2.17391	19.5652	28.2609
	2	92.1053	7.89474	0	2.63158	5.26316
	3	52.6316	28.9474	0	13.1579	15.7895
30 days post injury	1	41.1765	52.9412	5.88235	41.1765	11.7647
	2	34.2105	65.7895	0	50	15.7895
	3	15.9091	79.5455	4.54545	68.1818	11.3636
60 days post injury	1	86.1111	13.8889	0	8.33333	5.55556
	2	66.6667	33.3333	0	33.3333	0
	3	45.4545	43.1818	11.3636	40.9091	2.27273
90 days post injury	1	25.8065	74.1935	0	58.0645	16.129
	2	37.2093	53.4884	9.30233	39.5349	13.9535
	3	35	65	0	50	15
		Figure 5f			Figure 5g
			Postsynaptic morphology (% of poly-innervated NMJs)			Fragmented poly-innertaved postsynaptic domains
Condition	LAL muscle	Poly-innervated NMJs	Pretzel	Fragmented	Collapsed	F. Smooth	F. Blurred
Control	1	3.571	0	100	0	100	0
	2	0
	3	15	33.3333	66.6667	0	0	66.6667
	4	0
5 days post injury	1	0
	2	0
	3	2.778	100	0	0	0	0
15 days post injury	1	34.783	37.5	56.25	6.25	31.25	6.25
	2	21.053	100	0	0	0	0
	3	47.059	78.5714	21.4286	0	7.14286	0
30 days post injury	1	37.838	21.4286	71.4286	7.14286	42.8571	7.14286
	2	34.211	46.1538	53.8462	0	23.0769	0
	3	22.727	20	80	0	70	0
60 days post injury	1	19.444	57.1429	42.8571	0	14.2857	0
	2	30.556	63.6364	36.3636	0	18.1818	0
	3	31.818	35.7143	57.1429	7.14286	50	7.14286
90 days post injury	1	34.375	9.09091	90.9091	0	54.5455	0
	2	34.375	27.2727	63.6364	9.09091	45.4545	9.09091
	3	40	25	75	0	62.5	0
		Figure 6b	Figure 6c			Figure 6d

## Sheet: Nerve crush electrophysiology
Nerve crush electrophysiology
Condition	LAL muscle	Muscle fiber	EPP amplitude (mV)	mEPP amplitude(mV)	Frequency (Hz)	Quantal content		Condition	LAL muscle	Muscle fiber	PPF 0,5 Hz	PPF 10 Hz	PPF 20 Hz	PPF 50 Hz	Depresion index
Control	Ctrl_1	Ctrl_1a	174.91	1.09526	1.66402	159.697		Control	Ctrl_1	Ctrl_1a	0.956041	0.97225	0.946743	1.03768	0.606561
		Ctrl_1b	209.32	1.7418	0.763781	120.174				Ctrl_1b	1.0483	1.10596	0.942073	0.993844	0.518521
		Ctrl_1c	22.2623	0.457001	0.161996	48.7138				Ctrl_1c	0.919162	0.862077	0.914064	0.883897	0.607088
		Ctrl_1d	37.6616	0.569196	1.00248	66.1662				Ctrl_1d	0.971957	0.963171	1.03919	0.950969	0.708972
		Ctrl_1e	61.473	0.601858	0.952642	102.139				Ctrl_1e	0.948099	0.930907	1.00138	0.913255	0.66321
		Ctrl_1f	35.5829	0.490807	0.375882	72.4988				Ctrl_1f	0.942005	0.958479	0.943945	0.958088	0.641298
		Ctrl_1g	49.5611	0.567959	0.563626	87.2618				Ctrl_1g	0.947169	1.05401	0.975445	1.02055	0.68068
		Ctrl_1h	88.6516	0.855396	0.992491	103.638				Ctrl_1h	0.957657	0.85527	1.03748	0.963007	0.579381
		Ctrl_1i	62.3065	1.07667	0.552264	57.8695				Ctrl_1i	0.841743	0.998786	1.01983	0.898722	0.659144
		Ctrl_1j	58.3079	0.571061	0.817635	102.105				Ctrl_1j	1.02295	0.881185	0.959506	0.939119	0.633913
		Ctrl_1k	55.7067	0.605864	0.955207	91.9459				Ctrl_1k	0.987898	0.978756	0.980909	0.922507	0.68087
		Ctrl_1l	72.0009	0.701143	0.843986	102.691				Ctrl_1l	0.790517	0.978157	1.18136	1.1212	0.51848
	Ctrl_2	Ctrl_2a	132.515	0.727542	1.29209	182.141			Ctrl_2	Ctrl_2a	0.898997	0.882476	0.898841	0.941527	0.600714
		Ctrl_2b	113.855	0.869144	0.823066	130.997				Ctrl_2b	0.964676	0.905737	0.893467	0.965776	0.579429
		Ctrl_2c	66.1078	0.603972	1.03812	109.455				Ctrl_2c	1.0208	0.983136	0.94908	0.897516	0.647326
		Ctrl_2d	112.914	1.0661	1.21249	105.913				Ctrl_2d	0.86852	0.950259	0.932065	0.899065	0.616137
		Ctrl_2e	71.8247	1.03915	0.548565	69.1188				Ctrl_2e	0.841686	0.958684	0.959335	1.03857	0.625228
		Ctrl_2f	98.6467	1.0591	0.866007	93.1423				Ctrl_2f	0.872504	0.803363	0.918381	0.959356	0.574992
		Ctrl_2g	63.8312	0.692963	0.943117	92.1134				Ctrl_2g	0.933654	0.96129	0.980783	0.945762	0.664569
		Ctrl_2h	49.9365	0.727191	0.0595763	68.6703				Ctrl_2h	0.964232	0.9066	0.987448	0.928674	0.683698
		Ctrl_2i	83.877	0.998164	0.941833	84.0313				Ctrl_2i	0.840374	0.952489	1.0364	0.91982	0.629749
		Ctrl_2j	87.3069	0.720106	1.04459	121.242				Ctrl_2j	0.961271	1.00763	0.967432	0.878335	0.641473
		Ctrl_2k	47.8082	0.652102	0.402111	73.314				Ctrl_2k	0.909748	0.99113	0.932858	0.939452	0.722153
		Ctrl_2l	61.3126	1.00901	1.10083	60.7653				Ctrl_2l	1.00516	1.00075	1.08347	0.960924	0.707871
	Ctrl_3	Ctrl_3a	235.211	1.67869	1.00928	140.115			Ctrl_3	Ctrl_3a	0.890489	0.964121	1.02089	0.951629	0.595469
		Ctrl_3b	124.071	0.849283	1.64292	146.089				Ctrl_3b	0.92609	0.944546	0.834356	0.866389	0.609506
		Ctrl_3c	74.7438	0.684713	2.01032	109.161				Ctrl_3c	0.886829	0.932367	0.844997	0.90948	0.531192
		Ctrl_3d	167.967	0.92151	2.60027	182.274				Ctrl_3d	0.887265	0.838108	0.88777	0.852798	0.629317
		Ctrl_3e	41.8469	0.668233	0.904951	62.6232				Ctrl_3e	0.913746	0.926609	0.94224	1.00969	0.740307
		Ctrl_3f	89.8487	0.687449	1.59618	130.699				Ctrl_3f	0.922247	0.85903	0.928691	0.949988	0.642178
		Ctrl_3g	81.2088	0.624195	1.10195	130.102				Ctrl_3g	0.785837	0.874828	0.83165	0.83415	0.504573
		Ctrl_3h	22.9552	0.381496	0.720656	60.1714				Ctrl_3h	1.00185	0.918115	0.984094	0.967146	0.789333
		Ctrl_3i	53.2057	0.777127	1.81249	68.4646				Ctrl_3i	0.934828	1.00088	0.961088	0.944687	0.771391
		Ctrl_3j	82.049	0.537074	3.18651	152.77				Ctrl_3j	0.929551	0.969531	0.932727	0.964879	0.640919
		Ctrl_3k	107.913	0.721331	3.76299	149.602				Ctrl_3k	0.959787	0.967553	0.91232	0.987133	0.649711
		Ctrl_3l	69.0346	1.32771	1.84864	51.9951				Ctrl_3l	0.99145	0.971524	1.03842	1.00299	0.719419
15 days post injury	15d_1	15d_1a	10.1471	0.568463	0.350536	17.8501		15 days post injury	15d_1	15d_1a	0.87499	0.636794	1.44572	0.653063	0.987279
		15d_1b	21.7602	0.750815	2.15378	28.982				15d_1b	1.01765	1.00058	0.904945	1.97236	0.660511
		15d_1c	13.3955	0.948388	1.906	14.1245				15d_1c	1.14865	1.01047	1.18929	0.951573	0.674375
		15d_1d	15.115	0.768214	2.28436	19.6755				15d_1d	0.921931	0.604706	0.954592	1.16324	0.553328
		15d_1e	8.85504	0.841054	0.842493	10.5285				15d_1f	1.40834	0.971716	1.02674	1.03503	0.538849
		15d_1f	31.6975	0.68164	5.86321	46.5018				15d_1g	0.881121	1.22271	0.802554	1.76479	0.628585
		15d_1g	17.1239	0.648802	5.26539	26.3931				15d_1h	1.08318	1.0847	1.06427	0.758885	0.502927
		15d_1h	39.2002	0.951802	12.5731	41.1852				15d_1i	0.840425	1.10586	1.1319	1.26816	0.723879
		15d_1i	15.1077	0.668925	3.50707	22.5851							1.49835	1.24269	0.617178
	15d_2	15d_2a	25.8735	0.573094	0.16407	45.147			15d_2	15d_2a	0.961374	0.92151	1.04177	0.921616	0.766303
		15d_2b	52.4368	1.58432	0.618794	33.0973				15d_2b	1.1388	0.97512	0.856002	0.756406	0.707999
		15d_2c	34.6925	0.787958	0.996081	44.0284				15d_2c	1.13922	0.955769	0.954158	0.894471	0.76249
		15d_2d	46.9215	0.866667	1.11741	54.1402				15d_2d	1.317	0.824939	0.7755
		15d_2e	23.2242	0.643917	0.340164	36.067				15d_2e	1.0662	0.960282	0.859116	0.782784	0.758965
		15d_2f	80.8456	1.68252	0.854733	48.0503				15d_2f	0.823911	1.1516	0.810168	0.759425	0.875191
		15d_2g	71.882	1.90771	0.83241	37.6797				15d_2g	0.952186	0.77876	0.787002	0.706756	0.704193
		15d_2h	41.8112	0.825334	1.1487	50.6597				15d_2h	1.14209	1.1137	0.843042	0.971994	0.762912
		15d_2i	44.0151	1.71675	0.883846	25.6387				15d_2j	0.758014	0.958125	1.0363	0.718721	0.832038
	15d_3	15d_3a	103.096	2.96465	0.214837	34.7751				15d_2k	1.07033	0.852509	0.918801	0.872673	0.714375
		15d_3b	57.6462	1.45212	0.218268	39.6981				15d_2l	0.906999	1.00829	0.947925	0.735519	0.775752
		15d_3c	20.9408	0.780843	1.08549	26.8182				15d_2m	0.845486
		15d_3d	23.3143	0.778347	1.37522	29.9536				15d_2n		1.02955	0.992484	0.863841	0.662602
		15d_3e	29.3566	1.38268	0.0572729	21.2317				15d_2o		0.96138	0.838515
		15d_3f	16.0441	0.850678	0.129097	18.8603			15d_3	15d_3a	0.935235	0.807767	0.9918	0.796282	0.550092
		15d_3g	42.9424	1.29768	0.226794	33.0917				15d_3b	0.899736	0.85465	0.81228	0.872136	0.735876
		15d_3h	15.9293	0.646524	0.0215173	24.6383				15d_3c	0.826614	1.26112	1.22286	0.869443	0.848456
		15d_3i	15.0123	0.636654	0.0847824	23.5801				15d_3d	0.765125	1.12282	1.16635	1.43328	0.84554
		15d_3j	23.3573	0.757969	0.288428	30.8157				15d_3e	0.67691	0.987983	0.66707	0.61698	0.648067
		15d_3k	30.6423	0.679712	0.943568	45.0813				15d_3f	1.19784	0.88915	0.728824	1.07088	0.784138
		15d_3l	71.3864	1.84189	1.3606	38.7572				15d_3g	0.49751	0.970756	0.671966	0.889323	0.758914
21 days post injury	21d_1	21d_1a	38.4336	0.593209	0.660884	64.7893				15d_3h	1.09553	0.675266
		21d_1b	76.786	1.41602	0.539727	54.2268				15d_3i	0.965769	0.924673	0.928932	0.859787	0.789518
		21d_1c	49.8464	0.846547	1.03834	58.882				15d_3j	0.673033	0.927369	0.981413	1.08716	0.81932
		21d_1d	58.5637	1.15348	0.846911	50.7712				15d_3k	0.947786	1.14586	0.765981	0.864019	0.726046
		21d_1e	80.8276	0.869797	1.43369	92.927				15d_3l	1.02318	0.876	1.18618
		21d_1f	34.9204	0.769985	0.587053	45.3521		21 days post injury	21d_1	21d_1a	0.906629	1.03827	0.95591	1.03827	0.768923
		21d_1g	39.5089	0.822087	0.658233	48.0592				21d_1b	0.750166	0.958118	0.955846	0.958118	0.566274
		21d_1h	64.5015	2.68107	0.119504	24.0581				21d_1c	1.02277	1.13323	0.903258	1.13323
		21d_1i	46.166	0.924541	0.847943	49.9339				21d_1d	0.867615	0.937877	0.998798	0.937877	0.724514
		21d_1j	62.9301	2.41224	0.822916	26.0878				21d_1e	1.01776	0.901348	0.823895	0.901348
		21d_1k	36.0297	0.603902	1.6692	59.6615				21d_1f	0.759232	0.972433	0.920408	0.972433
		21d_1l	26.7093	0.710368	1.12291	37.5993				21d_1g	0.841837	1.06505	0.910278	1.06505
		21d_1m	42.9486	2.07379	0.474526	20.7102				21d_1h	0.801542		0.837398
	21d_2	21d_2a	69.0271	1.27605	0.298463	54.0944				21d_1i	1.22177
		21d_2b	76.991	2.83691	0.19921	27.139				21d_1j	0.666895		1.08851
		21d_2c	72.7658	0.929565	1.63649	78.2794				21d_1k	0.826718
		21d_2d	44.9229	1.10458	0.566781	40.6696				21d_1l	0.796682
		21d_2e	25.8055	0.694383	0.236797	37.1633				21d_1m	0.942806	0.930478	0.861458	0.930478	0.593319
		21d_2f	21.5219	0.504885	0.254377	42.6273			21d_2	21d_2a	0.938115	0.774569	0.93075	0.774569	0.806961
		21d_2g	45.0662	0.688793	0.742745	65.4277				21d_2b	0.922868	0.996513	0.519393	0.996513	0.616198
		21d_2h	64.9872	1.20462	1.68808	53.9482				21d_2c	0.929739	0.997375	0.950335	0.997375	0.738605
		21d_2i	37.6829	1.16794	0.950522	32.2643				21d_2d	0.901197	0.953643	0.975914	0.953643	0.671087
		21d_2j	34.4161	0.920477	1.0593	37.3894				21d_2e	0.722859	1.03179	0.905259	1.03179	0.721373
		21d_2k	52.326	1.95041	0.193306	26.8282				21d_2f	0.713856	0.950979	0.885854	0.950979	0.699641
		21d_2l	49.9145	2.35935	0.49261	21.1561				21d_2g	0.989001	1.14221	0.821123	1.14221	0.670141
	21d_3	21d_3a	37.3348	0.640224	0.318274	58.3152				21d_2h	0.957116	0.939994	1.01457	0.939994	0.660542
		21d_3b	47.2489	0.73309	0.559206	64.4517				21d_2i	0.944672	0.886432	1.0835	0.886432	0.664752
		21d_3c	26.7282	0.650061	0.477524	41.1164				21d_2j	1.01523	1.03142	1.20991	1.03142	0.532006
		21d_3d	39.441	0.929097	0.545504	42.4509				21d_2k	0.7931	0.920172	1.02985	0.920172	0.534617
		21d_3e	56.8706	1.08395	0.443052	52.4659				21d_2l	0.992686	0.67373	1.36435	0.67373	0.611655
		21d_3f	96.9452	0.81409	1.25358	119.084			21d_3	21d_3a	0.84733	0.968898	0.987994	0.968898	0.722937
		21d_3g	91.7454	1.25308	1.13158	73.2158				21d_3b	1.22171	0.94939	0.870307	0.94939	0.691154
		21d_3h	41.129	0.754093	3.54448	54.541				21d_3c	0.887693	0.978616	1.02882	0.978616	0.742626
		21d_3i	106.183	1.954	0.5612	54.3414				21d_3d	0.981239	0.996421	1.05144	0.996421	0.690318
		21d_3j	32.4982	0.77104	0.771417	42.1485				21d_3e	1.00208		0.92257
		21d_3k	14.2689	0.559962	0.118072	25.4819				21d_3f	1.02298	0.902561	0.931469	0.902561	0.557664
		21d_3l	51.6047	1.81754	0.160913	28.3926				21d_3g	0.844016	1.10605	0.853069	1.10605	0.560651
60 days post injury	60d_1	60d_1a	34.9387	0.713301	1.40322	48.9818				21d_3h	0.975815	0.889705	1.10445	0.889705	0.615177
		60d_1b	202.675	0.834567	2.24688	242.851				21d_3i	1.10394	1.08748	0.972547	1.08748	0.547494
		60d_1c	54.4711	0.415669	2.79856	131.045				21d_3j	0.887185	0.957063	0.849029	0.957063	0.70749
		60d_1d	95.4047	0.512219	1.94217	186.258				21d_3k	1.08976	0.86733	0.820823	0.86733	0.692823
		60d_1e	61.6197	0.68945	2.56821	89.3751				21d_3l	0.741968	0.910284	0.918555	0.910284	0.570674
		60d_1g	81.8546	0.74699	3.32946	109.579		60 days post injury	60d_1	60d_1a	0.976709	1.07311	1.00422	1.07311	0.518544
		60d_1h	123.745	0.800189	2.39446	154.645				60d_1b	0.909989	0.757576	0.837397	0.757576	0.510405
		60d_1i	50.4106	0.669128	2.29189	75.3377				60d_1c	0.981045	0.925764	0.896916	0.925764	0.627244
		60d_1j	102.44	0.797409	4.99144	128.466				60d_1d	1	1	1	1	0.435861
	60d_2	60d_2a	116.482	1.43762	0.540381	81.024				60d_1e	0.979286	0.827466	0.96752	0.827466	0.69633
		60d_2b	107.62	0.890708	1.37404	120.825				60d_1f	0.954032	0.954763	0.972454	0.954763	0.686374
		60d_2c	178.08	1.10514	1.08869	161.139				60d_1g	0.934649	0.919002	0.965323	0.919002	0.502586
		60d_2d	30.2731	0.67613	0.507421	44.774				60d_1h	0.740014	0.886866	0.720338	0.886866	0.455906
		60d_2e	31.9714	0.834244	0.78606	38.3238				60d_1i	0.992464	1.04124	0.924849	1.04124	0.542547
		60d_2f	33.9511	1.02234	0.308186	33.2092				60d_1j	0.843096	0.98063	0.825162	0.98063	0.466461
		60d_2g	80.6063	1.31535	0.516595	61.2813			60d_2	60d_2a	0.800543	1.15317	1.01517	1.15317	0.650472
		60d_2h	19.8412	0.514738	0.15027	38.5462				60d_2b	0.905444	0.965342	0.959348	0.965342	0.702363
		60d_2i	103.866	1.67294	0.436573	62.0862				60d_2c	0.816798	0.968771	1.02436	0.968771	0.529113
		60d_2j	21.1285	0.408266	0.101018	51.7518				60d_2d	0.884648	0.980903	0.981139	0.980903	0.731391
		60d_2k	154.221	1.3272	0.872836	116.2				60d_2e	0.996086	1.03529	0.950714	1.03529	0.696283
		60d_2l	77.3405	0.823961	1.27926	93.8643				60d_2f	0.929077	0.92595	1.0556	0.92595	0.646995
	60d_3	60d_3a	250.762	1.28193	2.19796	195.612				60d_2g	0.958277	0.940085	1.02213	0.940085	0.608827
		60d_3b	160.076	1.75708	0.696028	91.1039				60d_2h	0.940709	0.961356	0.921328	0.961356	0.755831
		60d_3c	49.5693	1.08317	2.062	45.7631				60d_2i	0.69745	0.94168	0.752654	0.94168	0.553113
		60d_3d	73.4951	1.62826	1.18206	45.1371				60d_2j	0.951416	0.952517	0.956892	0.952517	0.71501
		60d_3e	41.0554	0.736419	1.02502	55.7501				60d_2k	0.862804	0.956378	0.95098	0.956378	0.444425
		60d_3f	29.5544	0.6008	0.364218	49.1918				60d_2l	1.02318	1.02628	0.976323	1.02628	0.474816
		60d_3g	20.3398	0.426908	0.147852	47.6445			60d_3	60d_3a	0.803943	1.00856	0.964267	1.00856	0.597106
		60d_3h	54.7684	0.786701	1.45183	69.6179				60d_3b	0.829235	0.974365	0.800836	0.974365	0.590141
		60d_3i	35.1241	0.633654	1.78533	55.4311				60d_3c	0.973966	0.886065	0.998471	0.886065	0.717189
		60d_3j	92.173	0.918018	2.00611	100.404				60d_3d	0.976525	0.920088	0.971048	0.920088	0.639345
		60d_3k	78.4737	1.08074	1.29597	72.6111				60d_3e	0.955182	0.936171	0.862435	0.936171	0.735979
		60d_3l	49.223	0.757464	2.17328	64.9839				60d_3f	0.905411	0.951076	0.936024	0.951076	0.702476
90 days post injury	90d_1	90d_1a	189.166	0.771032	1.69778	245.341				60d_3g	0.926939	0.944353	0.969876	0.944353	0.794327
		90d_1b	99.3566	0.669599	2.20737	148.382				60d_3h	0.95029	0.95522	0.945899	0.95522	0.682232
		90d_1c	216.846	1.82622	0.962727	118.74				60d_3i	0.897873	0.993529	1.05205	0.993529	0.680624
		90d_1d	208.589	1.59697	3.28753	130.616				60d_3j	0.811475	0.930079	0.975128	0.930079	0.577841
		90d_1e	63.1174	0.552799	2.64192	114.178				60d_3k	0.959056	0.884178	1.07474	0.884178	0.556545
		90d_1f	49.205	0.577102	1.0192	85.2623				60d_3l	0.964462	1.03752	0.929227	1.03752	0.651248
		90d_1g	187.558	2.91822	0.641488	64.2714		90 days post injury	90d_1	90d_1a	0.948839	0.783471	0.96994	0.841428	0.528252
		90d_1h	100.17	0.728233	2.45996	137.551				90d_1b	0.968318	0.962702	0.978875	0.895184	0.649914
		90d_1i	165.026	1.71143	0.764623	96.4261				90d_1c	1.0035	0.88001	1.12037	1.03329	0.467942
		90d_1j	107.412	1.46607	0.717022	73.2652				90d_1d	0.969198	0.896887	0.987677	0.941649	0.47558
		90d_1k	83.2909	0.501414	1.88922	166.112				90d_1e	1.02308	0.928095	0.979601	1.00242	0.533825
		90d_1l	68.666	0.48845	2.68602	140.579				90d_1f	0.902467	0.907699	0.991873	0.946232	0.575474
	90d_2	90d_2a	129.082	0.693647	2.44287	186.092				90d_1g	0.966397	1.01968	1.1529	1.11315	0.476388
		90d_2b	58.929	0.653079	2.02473	90.2326				90d_1h	0.947476	0.924274	0.919193	0.891343	0.469058
		90d_2c	71.2526	0.736107	1.70019	96.7966				90d_1i	1.05989	1.16019	0.973	0.91824	0.515591
		90d_2d	86.1551	0.669077	1.8145	128.767				90d_1j	0.867286	1.0549	1.01813	1.03491	0.500127
		90d_2e	47.4792	0.680437	1.49496	69.7775				90d_1k	0.867286	1.0549	1.01813	1.03491	0.488805
		90d_2f	63.0202	0.629093	1.80996	100.176				90d_1l	0.851016	0.900958	0.913954	0.90615	0.558636
		90d_2g	33.1126	0.590264	1.59422	56.0979			90d_2	90d_2a	0.962801	0.890821	0.957493	0.91128	0.693042
		90d_2h	68.7452	0.48148	1.43517	142.779				90d_2b	0.95881	0.962655	0.998852	0.984854	0.731353
		90d_2i	55.1144	0.466365	1.26137	118.179				90d_2c	0.975402	0.986965	0.998912	0.941307	0.672893
		90d_2j	58.8359	0.512697	1.4299	114.758				90d_2d	0.988577	1.02883	1.10111	0.992596	0.612723
		90d_2k	86.2514	0.569727	1.89076	151.391				90d_2e	1.00077	1.00187	1.016	1.01684	0.687404
		90d_2l	54.2688	0.520767	2.3128	104.209				90d_2f	0.991454	1.06766	1.05449	0.959142	0.608937
	90d_3	90d_3a	81.8333	0.907216	1.89648	90.2026				90d_2g	0.953862	1.00075	1.11144	1.0587	0.717416
		90d_3b	36.5177	0.518489	0.352458	70.4309				90d_2h	0.902807	1.0057	0.945825	0.92743	0.571479
		90d_3c	146.844	1.11527	2.38783	131.667				90d_2i	0.959871	0.942992	1.0095	0.996433	0.591037
		90d_3d	151.562	1.73922	0.88362	87.1438				90d_2j	0.946802	0.954189	0.943672	0.965587	0.572208
		90d_3e	59.4827	1.38436	1.02304	42.9677				90d_2k	0.902648	1.06177	0.949521	0.870853	0.523101
		90d_3f	77.539	0.778795	1.36465	99.5627				90d_2l	0.994942	0.928638	0.978386	0.911272	0.5767
		90d_3g	64.9697	0.513353	1.04855	126.559			90d_3	90d_3a	1.03787	1.01031	1.10564	0.988854	0.628649
		90d_3h	120.367	1.06069	2.66236	113.481				90d_3b	0.952388	0.899628	0.964459	0.96656	0.744012
		90d_3i	95.9296	0.940905	1.89315	101.955				90d_3c	0.972277	0.964223	1.01047	0.955785	0.570085
		90d_3j	109.582	1.48288	1.15408	73.8978				90d_3d	0.903987	1.00778	1.0376	1.04631	0.575854
		90d_3k	52.1614	0.541605	0.474675	96.3089				90d_3e	0.969905	1.06261	1.15123	0.948673	0.677607
		90d_3l	82.1999	0.693367	1.84354	118.552				90d_3f	0.953978	0.914983	0.976539	0.934484	0.650476
			Figure 7e	Figure 7b	Figure 7c	Figure 7f				90d_3g	0.863483	0.928962	0.93627	0.961719	0.62503
										90d_3h	0.863006	1.00202	1.00179	0.95082	0.596051
										90d_3i	0.987364	0.804585	0.905324	0.999283	0.621288
										90d_3j	0.97629	1.08119	0.90471	0.832191	0.673063
										90d_3k	0.980984	0.971824	0.957094	0.939791	0.610734
										90d_3l	1.02307	0.882	0.897046	0.96633	0.585155
											Figure 7g				Figure 7h

## Sheet: Stability
Nerve Resection NMJ stability
Condition	LAL muscle	Stable structures (%)	Unstable structures (%)
Control	1	91.67	8.33
	2	91.67	8.33
	3	84.6	15.4
	4	90	10
	5	100	0
	6	100	0
	7	100	0
	8	100	0
	9	100	0
1 days post injury	1	89.19	10.81
	2	70	30
	3	93.75	6.25
	4	88.46	11.54
	5	66.67	33.33
	6	84.78	15.22
	7	90.91	9.09
	8	89.55	10.45
	9	85.71	14.29
	10	78.26	8.16
	11	83.333	16.667
	12	80	20
	13	78.26	21.74
7 days post injury	1	40	60
	2	42.86	57.14
	3	33.33	66.67
	4	42.86	57.14
15 days post injury	1	9.09	90.91
	2	21.43	78.57
	3	42.86	57.14
	4	33.33	66.67
	5	0	100
	6	0	100
		Figure 4c
Nerve Crush stability
Condition	LAL muscle	Stable structures (%)	Unstable structures (%)
Control	1	100	0
	2	100	0
	3	100	0
	4	66.67	33.33
	5	100	0
	6	100	0
	7	100	0
	8	100	0
	9	28.57	71.43
	10	87.5	12.5
	11	57.14	42.86
	12	100	0
	13	100	0
	14	100	0
	15	90.91	9.09
	16	75	25
	17	100	0
	18	100	0
10 days post injury	1	0	100
	2	0	100
	3	2	98
14 days post injury	1	0	100
	2	0	100
	3	6.67	93.33
	4	75	25
	5	0	100
	6	0	100
21 days post injury	1	0	100
	2	0	100
	3	0	100
	4	0	100
	5	5.88	94.12
	6	21.43	78.57
37 days post injury	1	88.89	11.11
	2	88.89	11.11
	3	100	0
	4	84.62	15.38
	5	50	50
	6	100	0
	7	100	0
	8	100	0
	9	80	20
	10	83.33	16.67
	11	76.92	23.08
	12	0	100
	13	0	100
	14	0	100
60 days post injury	1	66.67	33.33
	2	81.82	18.18
	3	23.53	76.47
	4	80	20
	5	55.56	44.44
	6	33.33	66.67
	7	0	100
	8	0	100
	9	20	80
	10	85.71	14.29
	11	85.71	14.29
	12	54.55	45.45
	13	92.86	7.14
	14	78.57	21.43
	15	68.75	31.25
	16	81.25	18.75
90 days post injury	1	75	25
	2	100	0
	3	80	20
	4	50	50
	5	100	0
	6	62.5	37.5
	7	80	20
	8	100	0
	9	72.73	27.27
		Figure 4f
Smooth and Blurred morphologies stability
	Nerve Resection		Nerve Crush
	Blurred	Smooth	Blurred	Smooth	* data normized to smooth 555/488 ratio
Postsynaptic domain	555/488	555/488	555/488	555/488
1	0.462671	0.907076	2.86536	0.403609
2	0.943331	0.769704	2.74169	0.362101
3	0.605074	1.04908	3.52153	0.41013
4	0.907142	0.434224	4.70488	0.319828
5	0.965415	0.534273	4.33631	2.1226
6	2.22218	0.871706	3.52035	1.4366
7	2.16068	0.997349	3.05347	2.69875
8	1.47895	1.63802	2.72204	0.775908
9	1.56371	0.950969	2.52654	0.901127
10	1.23102	1.07619	1.43464	1.01827
11	1.50561	1.35013	1.62776	1.01816
12	0.588501	1.39342	1.18307	1.35418
13	4.09052	1.12896	1.30025	1.50572
14	3.94556	0.885824	1.52708	1.27065
15	1.94357	1.06662	3.05519	1.0515
16	0.909891	0.640258	1.42119	0.9742
17		1.62556	2.57734	0.866238
18		0.903231	1.88737	2.99637
19		0.564965	1.92757	1.08076
20		1.31656	1.23019	1.10945
21		0.200621	1.05139	1.01519
22		0.817345	1.2445	1.18827
23		1.87791	1.86539	1.08634
24			1.11576	0.989958
25			2.12627	1.12396
26			1.60365	1.45437
27			1.48204	1.04308
28			1.906	0.5469
29			1.56833	0.87812
30			1.37536	0.951816
31			1.97319	0.778699
32			1.78037	0.859486
33			1.06821	1.0786
34			1.357	0.954705
35			1.63687	0.486721
36			1.2239	0.515276
37			1.46494	0.416801
38			0.955307	0.523814
39			1.23724	0.514703
40			1.12476	0.520613
41			1.35466	0.396439
42			0.923371
43			1.12487
	Figure 5e		Figure 5i
